# Supplementary material for: Characterization and diagnostic value of the gut microbial composition in patients with minimal change disease
Source: Front Physiol. 2022 Dec 6;13:1070569. doi: 10.3389/fphys.2022.1070569 (PMC9763583; doi:10.3389/fphys.2022.1070569)
Supplement: Supplementary file 8 [file DataSheet1.zip]

Archive with 4 entries (4 files):
- Table S16.xlsx
- Table S17.xlsx
- Table S18.xlsx
- Table S19.xlsx
