# Supplementary material for: Characterization and diagnostic value of the gut microbial composition in patients with minimal change disease
Source: Front Physiol. 2022 Dec 6;13:1070569. doi: 10.3389/fphys.2022.1070569 (PMC9763583; doi:10.3389/fphys.2022.1070569)
Supplement: Supplementary file 8 [file DataSheet1.zip › Table S17.xlsx]

## Sheet: rho
rho	X24h_Pro	SCr	ALB
OTU52 (Lachnospiraceae_unclassified)	-0.0256123	-0.213114	-0.177332
OTU73 (Lachnospira)	-0.0685519	-0.172828	-0.0041035
OTU148 (Pseudomonas)	0.203966	0.235001	-0.129779
OTU31 (Lachnospira)	-0.122322	-0.205657	-0.0107737
OTU135 (Lachnospiraceae_unclassified)	-0.181675	-0.280539	0.0127624
OTU108 (Solobacterium)	0.104907	0.31838	-0.0163815
OTU64 (Granulicatella)	0.153053	0.364411	-0.0530058
OTU92 (Streptococcus)	0.0834008	0.340046	-0.150414
Table S17: Correlation coefficient in clinical indicators and key OTUs using SPARCC.

## Sheet: p
p.value	X24h_Pro	SCr	ALB
OTU52 (Lachnospiraceae_unclassified)	0.83	0.01	0.08
OTU73 (Lachnospira)	0.35	0.02	0.96
OTU148 (Pseudomonas)	0.02	0.01	0.18
OTU31 (Lachnospira)	0.1	0.03	0.88
OTU135 (Lachnospiraceae_unclassified)	0.02	0	0.9
OTU108 (Solobacterium)	0.19	0	0.8
OTU64 (Granulicatella)	0.03	0	0.44
OTU92 (Streptococcus)	0.3	0	0.06
