# Supplementary material for: Characterization and diagnostic value of the gut microbial composition in patients with minimal change disease
Source: Front Physiol. 2022 Dec 6;13:1070569. doi: 10.3389/fphys.2022.1070569 (PMC9763583; doi:10.3389/fphys.2022.1070569)
Supplement: Supplementary file 8 [file DataSheet1.zip › Table S18.xlsx]

## Sheet: heatmap.keyotu.pdf
	Con_1	Con_2	Con_3	Con_4	Con_5	Con_6	Con_7	MCD_1	MCD_2	MCD_3	MCD_4	MCD_5	MCD_6	MCD_7
OTU761 (Ruminococcaceae_Incertae_Sedis)	0.0636664	0.0101178	0.0201907	0.0111449	0.0165172	0.159361	0.0279914	0.000214296	0.000385857	0.00374032	0.00862416	0.000562518	0.00476398	0.0009012
OTU616 (Muribaculaceae)	0.0395492	0.174752	0.0892202	0.41155	0.255145	0.27876	0.162592	0.000547645	0.00328994	0.0537336	0.0394938	0.0235632	0.0100358	0.0124903
OTU645 (Muribaculaceae)	0.00681883	0.0962486	0.0276216	0.121429	0.0865963	0.101474	0.0685961	0.000261917	0.00276193	0.0193695	0.0141049	0.00615644	0.0040385	0.00629259
OTU161 (Lactococcus)	0.0112331	0.0461786	0.0600342	0.025228	0.330079	0	0.0012959	0	0	0	0	0	0	0
OTU170 (Oscillospiraceae_UCG-005)	0.0303259	0.0424947	0.0204351	0.0308511	0.0116095	0.00695431	0.0542549	0.0008929	0.00840763	0.00424125	0.0294995	0.00821901	0.00420778	0.00423722
OTU20 (Muribaculaceae)	0.151414	0.370726	0.189929	0.201317	0.128865	0.273422	0.257451	0.0944212	0.242907	0.376937	0.309825	0.255852	0.186327	0.148398
OTU227 (Peptococcaceae_uncultured)	0.022215	0.0229336	0.0254217	0.0221884	0.0175726	0.0579362	0.0389633	0.00928616	0.0135659	0.0383048	0.0209559	0.0210944	0.025827	0.0139923
OTU72 (Oscillibacter)	0.0762633	0.0176931	0.0391591	0.00866261	0.0207388	0.00808071	0.0150324	0.0158341	0.0176479	0.0341638	0.0989764	0.0387825	0.0133246	0.0253917
OTU411 (Oscillibacter)	0.0119509	0.0222591	0.05099	0.00197568	0.00591029	0.00685636	0.00846652	0.00773846	0.018115	0.0175327	0.0282099	0.0306572	0.0115109	0.0133283
OTU242 (Muribaculaceae)	0.0142119	0.00316505	0.00430213	0.00197568	0.00427441	0	0.00855292	0.0103219	0.00223391	0.0128907	0.0123317	0.0125316	0.00778681	0.00830053
OTU120 (Muribaculaceae)	0.0460451	0.0353863	0.0628697	0.031459	0.0417942	0.0455948	0.0499352	0.0213105	0.0276193	0.0651884	0.086967	0.0527516	0.0327191	0.0335183
OTU312 (Pygmaiobacter)	0.014176	0	0.0887802	0.00167173	0.00612137	0.00548509	0.00958963	0.00509548	0.00511769	0.0069129	0.0176513	0.0191256	0.00872993	0.00415817
OTU665 (Erysipelotrichaceae_uncultured)	0.000574218	0	0.00493767	0.00455927	0	0.00675841	0	0.000702414	0.000243699	0.0038739	0.00201499	0.000687521	0.000967305	0.00306724
OTU532 (Lachnospiraceae_A2)	0	0	0	0	0	0	0	0.00301205	0.00355395	0.00474219	0.0142661	0.0047189	0.00502999	0.00418979
OTU592 (Ruminococcaceae_unclassified)	0	0	0.000635541	0	0	0.00146922	0.00561555	0.000666698	0	0.00193695	0.00693157	0.0015938	0.00215225	0.000917011
OTU286 (Christensenellaceae_R-7_group)	0.00527562	0.00939138	0.00752872	0.00410334	0.00116095	0	0.0128726	0.00544074	0.00536139	0.000601122	0.0285323	0.00387512	0.0114142	0.00564436
OTU42 (Lachnospiraceae_NK4A136_group)	0.410135	0.0443107	0.0451723	0.0764944	0.00163588	0.00122435	0.101339	0.322623	0.162608	0.0549693	0.119207	0.0679709	0.0566599	0.29104
OTU52 (Muribaculaceae)	0.00387597	0	0.0020044	0.00227964	0	0.00607278	0.0728294	0.0166913	0.0372251	0.0023377	0.0170065	0.0311572	0.0307603	0.0369018
OTU235 (Muribaculaceae)	0.0146784	0.0147356	0.0135419	0.0116515	0.0141953	0	0.00431965	0.0259774	0.0207348	0.0232768	0.00596437	0.0267821	0.0278826	0.00743095
OTU480 (Erysipelotrichaceae_uncultured)	0.00139966	0	0.00747983	0	0	0	0	0.002012	0.00138096	0.00133583	0	0.0113129	0.0033372	0.0009012
OTU169 (Muribaculaceae)	0	0.00835366	0.0122708	0.00460993	0.00147757	0.00406484	0.0634989	0.0245964	0.0587722	0.0521974	0.00677037	0.0649083	0.109499	0.00493288
OTU364 (Ruminococcaceae_Incertae_Sedis)	0	0	0.00757761	0	0	0.00597483	0.00190065	0.013334	0.0235982	0.0538672	0.00185379	0.00634395	0.0110756	0
OTU178 (Ruminococcus)	0	0	0.0482034	0	0	0	0	0.00389304	0.00430536	0.0549025	0.00241799	0.00259383	0.165965	0.0393998
OTU303 (Oscillibacter)	0.0761915	0.0708764	0.146957	0.0202634	0.0293931	0.016945	0.023067	0.133244	0.110213	0.0897008	0.101959	0.0910341	0.0994148	0.198359
OTU103 (Lachnospiraceae_unclassified)	0	0.00757536	0.0177952	0	0.0237995	0.00974582	0	0.0575027	0.0389513	0.00574406	0.0248247	0.154067	0.0322838	0.0181821
OTU339 (Clostridia_vadinBB60_group)	0	0.00280185	0.0020044	0	0.00311346	0.00381997	0.00362851	0.00573837	0.00402104	0.00901683	0	0.023907	0.0347988	0.0146722
OTU256 (Lachnospiraceae_unclassified)	0	0	0	0	0	0	0	0.0660865	0.0369814	0.00143601	0	0.00187506	0	0.0785467
OTU116 (Blautia)	0	0	0	0	0	0	0	0.0840516	0.0737191	0	0	0.0285009	0.0717015	0.00184983
OTU133 (Clostridiaceae_Clostridium_sensu_stricto)	0	0	0.00493767	0.00658561	0	0	0.00820734	0.0685033	0.0762779	0.00704649	0.00161199	0.00937529	0.0277858	0.0229569
Table S18. The average relative abundance of key OTUs in each rats in Con and MCD groups.
