# Supplementary material for: Characterization and diagnostic value of the gut microbial composition in patients with minimal change disease
Source: Front Physiol. 2022 Dec 6;13:1070569. doi: 10.3389/fphys.2022.1070569 (PMC9763583; doi:10.3389/fphys.2022.1070569)
Supplement: Supplementary file 8 [file DataSheet1.zip › Table S19.xlsx]

## Sheet: heatmap.keyotu.pdf
	MCD+FC_1	MCD+FC_2	MCD+FC_3	MCD+FC_4	MCD+FC_5	MCD+FC_6	MCD+FC_7	MCD+FM_1	MCD+FM_2	MCD+FM_3	MCD+FM_4	MCD+FM_5	MCD+FM_6	MCD+FM_7
OTU299 (Lachnospiraceae_unclassified)	0.00514938	0.138931	0.0107014	0.0155838	0.00398717	0.00599283	0.020074	0.00374853	0.00319858	0.018275	0	0.000914475	0	0.00133791
OTU25 (Muribaculaceae)	0.0134064	0.0125714	0.160145	0.117416	0.128649	0.0840277	0.393773	0.0134741	0.00272711	0.00060024	0	0	0.00193278	0.00894448
OTU105 (Lachnospiraceae_unclassified)	0.0148026	0.012667	0.00429127	0.124879	0.00339866	0.00800751	0.158056	0.0154741	0.0102336	0	0	0	0.000392444	0
OTU402 (Lachnospiraceae_NK4A136_group)	0.00866236	0.0128343	0.00635644	0.019957	0.00845986	0.00855387	0	0.000297139	0	0	0.000622705	0	0.00152072	0.00114249
OTU465 (Lachnospiraceae_unclassified)	0.00388831	0.0256686	0.00429127	0.0124948	0.0070033	0.00738433	0.000402787	0.00149713	0.0003328	0	0.0015377	0.000479011	0.00400292	0.000796735
OTU29 (Muribaculaceae)	0.351194	0.53144	0.558616	0.209947	0.601474	0.608784	0.0791857	0.0604907	0.0236288	0.00681503	0.0721575	0.0459306	0.00797641	0.0282089
OTU713 (Muribaculaceae)	0.00582495	0.0192873	0.027035	0.00482438	0.0318974	0.0115161	0.00168735	0.000788562	0.000628623	0	0.00334227	0.000424578	0.000161883	0.000511113
OTU108 (Lachnospiraceae_ND3007_group)	0.00510434	0.0447408	0.0336596	0.018881	0.0166549	0.0147601	0.00726105	0.00461709	0.001248	0.00422938	0.00166478	0.00136083	0.00154034	0.00314936
OTU498 (Lachnospiraceae_unclassified)	0.00195166	0.0063574	0.010299	0.0200611	0.0134916	0.000921974	0	0.00426281	0	0	0	0	0	0
OTU345 (Firmicutes_unclassified)	0.00378322	0	0.0211613	0.0131195	0.00398717	0.000939047	0	0	0.0003328	0	0	0	0	0
OTU381 (Negativibacillus)	0.0114247	0	0.0251844	0.0205123	0.0234522	0.00518183	0.000402787	0	0	0	0	0	0	0
OTU81 (Bacteroides)	0.00831707	0.01912	0.0148317	0.00138831	0.0676201	0.0294519	0.0404202	0	0	0	0	0	0	0
OTU285 (Gastranaerophilales)	0.00951809	0	0.0048545	0	0.0210982	0.0138211	0.0036904	0	0	0	0	0	0	0
OTU186 (Roseburia)	0	0.0492579	0.000831434	0.00142302	0.000559087	0	0.00087089	0.0338168	0.00195058	0.00117278	0.0211084	0.00676058	0.0122786	0.00729839
OTU248 (Lachnospiraceae_unclassified)	0.00124606	0.0066442	0	0	0	0	0	0.0131998	0.00647112	0	0.00368539	0	0.00562666	0.00466015
OTU107 ([Eubacterium]_coprostanoligenes_group)	0.00851224	0.0063335	0.0105941	0.00735805	0.00308969	0.0327898	0.00467015	0.0423081	0.0396772	0.00127436	0.0236246	0.0196285	0.00360067	0.0248491
OTU463 (Lachnospiraceae_unclassified)	0.0108242	0.0063574	0.00514952	0.0110024	0.00214807	0.00521598	0	0.0542394	0.0327623	0.0016345	0.0185032	0.0320284	0.00471913	0.00542682
OTU62 (Alistipes)	0.0716859	0.0186898	0.00423763	0	0.000456097	0.01161	0.0188221	0.0371424	0.0233977	0.0092714	0.0279455	0.045702	0.0391561	0.0449704
OTU389 (Lachnospiraceae_GCA-900066575)	0.00498424	0	0	0	0.000441384	0	0	0.000868562	0.000388267	0	0.000749787	0.000587877	0.000490554	0.00173628
OTU303 (Oscillibacter)	0.0801681	0.0198609	0.0255599	0.0337012	0.0229373	0.00543794	0	0.0860219	0.0284637	0.00213316	0.0491047	0.0691082	0.104998	0.0261494
OTU14 (Lachnospiraceae_unclassified)	0.190152	0	0	0	0	0.0807154	0	0.213278	0.294177	0.0133346	0.289291	0.279405	0.47159	0.167239
OTU426 (Lachnospiraceae_unclassified)	0.111845	0	0	0	0.000559087	0.023553	0	0.0951075	0.131826	0.00384154	0.132509	0.0973262	0.206867	0.0655878
OTU51 (Bacteroides)	0.0299805	0.0187615	0.0202226	0.0429335	0.01127	0.0201127	0.00806662	0.0494166	0.0260509	0.0227075	0.0308684	0.0302648	0.026799	0.0605669
OTU153 (Muribaculaceae)	0.00966822	0	0.00286979	0.0869776	0	0	0.00121925	0.0137598	0.00819058	0.00272417	0.0107131	0.00923184	0.00509195	0.0107559
OTU354 (Lachnospiraceae_unclassified)	0.00229695	0	0	0.00392198	0.00301613	0.000375619	0	0.0071542	0.00335574	0	0.00471476	0.00152412	0.00419424	0.00444217
OTU390 (Oscillibacter)	0.00126107	0	0	0.00305428	0.00105932	0	0	0.00589708	0.00229262	0	0.00301186	0.000587877	0.00411085	0.00364544
OTU174 (Clostridia_UCG-014)	0	0	0	0	0	0	0	0.00267426	0.000868978	0	0.000711662	0	0.0015894	0.0102674
OTU602 (Lachnospiraceae_unclassified)	0	0	0	0	0	0	0	0.000479995	0.000221867	0	0.000889578	0	0.000103016	0.000458498
OTU37 (Parasutterella)	0.0232097	0	0.0479013	0.0379356	0.0145804	0.00803312	0.213521	0.071462	0.0989341	0.415588	0.0569584	0.109334	0.0131174	0.0840029
OTU44 (Escherichia-Shigella)	0.00981835	0.0435936	0.00120692	0.192628	0.00707686	0.0122844	0.0386893	0.0954046	0.0414059	0.158574	0.147378	0.0965533	0.00231051	0.0554332
OTU207 (Muribaculaceae)	0	0	0	0	0	0	0	0	0	0.00518053	0.00791724	0.0165585	0.0330339	0.089768
OTU38 (Clostridia_UCG-014)	0.00132112	0.0068832	0	0	0.00110346	0	0.00918789	0.0453366	0.0485703	0.000480192	0.0888307	0.11923	0.0390776	0.271551
OTU491 (Lachnospiraceae_unclassified)	0	0	0	0	0	0	0	0.000639993	0.000388267	0	0	0.000838269	0.000681871	0.000623858
OTU298 (Roseburia)	0	0	0	0	0	0	0	0	0.00329102	0.000563302	0.000648121	0.00782747	0.000637721	0
OTU382 (Lachnospiraceae_unclassified)	0	0	0	0	0	0	0	0	0.00711823	0.00403546	0.000762495	0.00732669	0.000122639	0
OTU71 (Dubosiella)	0	0	0	0	0.000529661	0.000529281	0	0.0259883	0.14511	0.31942	0.000749787	0.00060965	0.00134412	0.0132664
OTU222 (Alistipes)	0	0	0	0	0	0	0	0.00115427	0.0127573	0.0081448	0	0.000457237	0.000932053	0.00320949
Table S19. The average relative abundance of key OTUs in each rats in MCD+FC and MCD+FM groups.
